# Supplementary material for: Visual Field Progression in Glaucoma: Comparison Between PoPLR and ANSWERS
Source: Transl Vis Sci Technol. 2021 Dec 15;10(14):13. doi: 10.1167/tvst.10.14.13 (PMC8684309; doi:10.1167/tvst.10.14.13)
Supplement: Supplement 2 [file tvst-10-14-13_s002.zip]

Archive with 6 entries (6 files):
- visualFields_1.0.tar.gz
- answers.r
- __MACOSX/._answers.r
- sampleCode.r
- __MACOSX/._sampleCode.r
- answersetup.rda
