# Supplementary material for: Visual Field Progression in Glaucoma: Comparison Between PoPLR and ANSWERS
Source: Transl Vis Sci Technol. 2021 Dec 15;10(14):13. doi: 10.1167/tvst.10.14.13 (PMC8684309; doi:10.1167/tvst.10.14.13)
Supplement: Supplement 2 [file tvst-10-14-13_s002.zip › answers.r]

answers <- function(vf, se = TRUE, daysyear = 365.25, setup = answersetup) {
  # INPUT parameters:
  # vf: visual field series
  # se: whether to use spatial enhancement (ANSWERS) or not (ANSWER)
  # daysyear: days in a year, used to compute years of follow up from dates
  # setup: setup file to run ANSWERS. It contains the Weibull parameters
  #        to model non-stationary error, correlations between visual fields
  #        location to apply the Bayesian spatial enhancement version, and
  #        the normative values mapping the value of the S-statistic obtained
  #        with p-value for deterioration.
  cweib     <- setup$vfcdist$cweib # Weibull parameters for non-stationary modeling
  sigmaloc  <- setup$sigmaloc      # spatial correlations
  nvanswers <- setup$nvanswers     # normative values mapping S-statistics to p-values
  # If ANSWER without spatial enhancement is to be applied, then remove pairwise correlations
  # between visual field locations from sigmaloc
  if(!se) sigmaloc <- diag(diag(sigmaloc))
  vf <- vfsort(vf) # sort
  # transform the dates in the visual field series into years of follow up,
  # starting from zero
  t <- as.numeric(vf$date - vf$date[1]) / daysyear
  # from the visual field data, get only the relevant data columns,
  # removing the locations anatomically corresponding to the blind spot
  y <- vf[,getvfcols()][,-getlocmap()$bs]
  # initialize parameters of the Bayesian model
  a <- b <- 10^2
  ma <- rep(0, ncol(y))
  mb <- rep(18, ncol(y))
  La <- solve(a * sigmaloc)
  Lb <- solve(b * sigmaloc)
  wa0 <- ma
  wb0 <- rep(NA, ncol(y))
  # setup prior values
  for(i in 1:ncol(y)) wb0[i] <- median(y[,i])
  # set up the model design matrix and evaluation function
  X <- matrix(c(rep(1, nrow(y)), t), nrow(y), 2)
  # It is unclear what they did with values greater than 35 dB.
  # Here they are capped at 35 dB
  y[y < 0]  <- 0
  y[y > 35] <- 35
  ##################################################################
  # define error evaluation functions to run optimization algorithms
  # to find the best linear fits
  ##################################################################
  # conditional Weibull distribution
  cdweibull <- function(x, p1, a1, b1, p2, a2, b2) {
    # it is a discrete distribution with Weibull support
    f <- p1 * dweibull(x, a1, b1) + p2 * dweibull(x, a2, b2)
    f[x == 0] <- 0
    return(f)
  }
  # partial derivative
  dcdweibull <- function(x, p1, a1, b1, p2, a2, b2) {
    df1 <- p1 * a1 / b1^2 * exp(-(x / b1)^a1) * ((a1 - 1) * (x / b1)^(a1 - 2) - a1 * (x / b1)^(2 * a1 - 2))
    df2 <- p2 * a2 / b2^2 * exp(-(x / b2)^a2) * ((a2 - 1) * (x / b2)^(a2 - 2) - a2 * (x / b2)^(2 * a2 - 2))
    return(df1 + df2)
  }
  # second order partial derivative
  d2cdweibull <- function(x, p1, a1, b1, p2, a2, b2) {
    df1 <- p1 * ((a1^3 * (x / b1)^(3 * a1) + (3 * a1^2 - 3 * a1^3) * (x / b1)^(2 * a1) + (a1^3 - 3 * a1^2 + 2 * a1) * (x / b1)^a1) * exp(-(x / b1)^a1)) / x^3
    df2 <- p2 * ((a2^3 * (x / b2)^(3 * a2) + (3 * a2^2 - 3 * a2^3) * (x / b2)^(2 * a2) + (a2^3 - 3 * a2^2 + 2 * a2) * (x / b2)^a2) * exp(-(x / b2)^a2)) / x^3
    return(df1 + df2)
  }
  ##################################################################
  # evaluation function
  logp <- function(w) {
    # get fitted values by the model
    wa <- w[1:ncol(y)]
    wb <- w[( ncol(y) + 1):(2 * ncol(y))]
    yfit <- X %*% t(matrix(c(wb, wa), length(wa), 2))
    yfit[yfit < 1] <- exp(yfit[yfit < 1] - 1)
    # find the error distribution for each observation
    lik <- matrix(NA, nrow(y), ncol(y))
    for(i in 1:length(cweib$dB))
      lik[(y == cweib$dB[i])] <- cdweibull(yfit[( y == cweib$dB[i])],
                                           cweib$p1[i], cweib$a1[i], cweib$b1[i],
                                           cweib$p2[i], cweib$a2[i], cweib$b2[i])
    # eq (9) in Zhu et al PLoS ONE 2014
    logval <- sum(log(lik)) - drop((wa - ma) %*% La %*% (wa - ma) / 2) - drop((wb - mb) %*% Lb %*% (wb - mb) / 2)
    return(-logval)
  }
  # gradients
  grcdweibull <- function(w) {
    # get fitted values by the model
    wa <- w[1:ncol(y)]
    wb <- w[(ncol(y) + 1):(2 * ncol(y))] 
    yfit <- X %*% t(matrix(c(wb, wa), length(wa), 2))
    yfit[yfit < 1] <- round(exp(yfit[yfit < 1] - 1), 6)
    # find the error distribution for each observation
    dlik <- matrix(NA, nrow(y), ncol(y))
    for(i in 1:length(cweib$dB))
      dlik[(y == cweib$dB[i])] <- dcdweibull(yfit[(y == cweib$dB[i])],
                                             cweib$p1[i], cweib$a1[i], cweib$b1[i],
                                             cweib$p2[i], cweib$a2[i], cweib$b2[i]) /
                                  cdweibull(yfit[( y == cweib$dB[i] )],
                                            cweib$p1[i], cweib$a1[i], cweib$b1[i],
                                            cweib$p2[i], cweib$a2[i], cweib$b2[i])
    dlik[yfit < 1] <- yfit[yfit < 1] * dlik[yfit < 1]
    dlik <- t(dlik) %*% X - cbind(t(t((wb - mb)) %*% Lb), t(t((wa - ma)) %*% La))
    return(- as.numeric(c(dlik[,2], dlik[,1])))
  }
  # Hessian matrix
  hessianMatrix <- function(w) {
    # get fitted values by the model
    wa <- w[1:ncol(y)]
    wb <- w[( ncol(y) + 1):(2 * ncol( y ))] 
    yfit <- X %*% t(matrix(c(wb, wa), length(wa), 2))
    yfit[yfit < 1] <- exp(yfit[yfit < 1] - 1)
    # find the error distribution for each observation
    r   <- matrix(NA, nrow(y ), ncol(y))
    dr  <- matrix(NA, nrow(y ), ncol(y))
    d2r <- matrix(NA, nrow(y ), ncol(y))
    for(i in 1:length(cweib$dB)) {
      r[(y == cweib$dB[i])] <- cdweibull(yfit[( y == cweib$dB[i])],
                                         cweib$p1[i], cweib$a1[i], cweib$b1[i],
                                         cweib$p2[i], cweib$a2[i], cweib$b2[i])
      dr[(y == cweib$dB[i])] <- dcdweibull(yfit[( y == cweib$dB[i])],
                                           cweib$p1[i], cweib$a1[i], cweib$b1[i],
                                           cweib$p2[i], cweib$a2[i], cweib$b2[i])
      d2r[(y == cweib$dB[i])] <- d2cdweibull(yfit[(y == cweib$dB[i])],
                                             cweib$p1[i], cweib$a1[i], cweib$b1[i],
                                             cweib$p2[i], cweib$a2[i], cweib$b2[i])
    }
    d2rds2 <- d2r
    d2rds2[yfit < 1] <- yfit[yfit < 1]^2 * d2rds2[yfit < 1]
    drd2s  <- dr
    drd2s[yfit < 1]  <- yfit[yfit < 1] * drd2s[yfit < 1]
    drd2s[yfit >= 1] <- 0
    dr2ds2 <- dr^2
    dr2ds2[yfit < 1] <- yfit[yfit < 1]^2 * dr2ds2[yfit < 1]
    H0 <- t(d2rds2 / r + drd2s / r - dr2ds2 /r^2) %*% X^2
    H1 <- c(t(d2rds2 / r + drd2s / r - dr2ds2 /r^2) %*% X[,2])
    H <- rbind(cbind(diag(H0[,2]), diag(H1)), cbind(diag(H1), diag(H0[,1]))) - rbind(cbind(La, matrix(rep(0, nrow(La) * ncol(La)), nrow(La), ncol(La))), cbind(matrix(rep(0, nrow(Lb) * ncol(Lb)), nrow(Lb), ncol(Lb)), Lb))
    return(H)
  }
  # fit the data and obtain the standard deviations of the fitted parameters
  res <- optim(c(wa0, wb0), logp, gr = grcdweibull, method = "BFGS")
  H   <- hessianMatrix(res$par)
  psd <- sqrt(diag(solve(-H))) # standard deviation of parameters
  # save the results of the fit to return:
  #   pointwise slopes and intercepts
  #   log likelihood of the fit
  #   pointwise standard deviations of the fitted parameters
  #   pointwise p-values of the linear fits
  #   model's covariance matrix
  fit        <- NULL
  fit$lm     <- data.frame(int = res$par[(ncol( y ) + 1):(2 * ncol(y))], sl = res$par[1:ncol(y)])
  fit$loglik <- -res$value
  fit$sd     <- data.frame(int = psd[(ncol(y) + 1):(2 * ncol(y))], sl = psd[1:ncol(y)])
  fit$pval   <- pnorm(fit$lm$sl, mean = 0, sd = fit$sd$sl)
  fit$cov    <- solve(-H)
  # compute the S-statistic, called Iminus by Zhu et al
  fit$Iminus <- -sum(log(fit$pval))
  # get p-value from the S-statistic
  fit$Ipval  <- NA
  if(!is.null(nvanswers)) {
    vals <- nvanswers$It
    if(!se) vals <- nvanswers$If
    if(fit$Iminus > max(vals)) {
      fit$Ipval <- 0
    } else if(fit$Iminus < min(vals)) {
      fit$Ipval <- 1
    } else {
      fit$Ipval <- nvanswers$prob[which.min(abs(fit$Iminus - vals))]
    }
  }
  # return the message from the fitting procedure
  fit$message <- res$message
  return(fit)
}
