# Supplementary material for: Visual Field Progression in Glaucoma: Comparison Between PoPLR and ANSWERS
Source: Transl Vis Sci Technol. 2021 Dec 15;10(14):13. doi: 10.1167/tvst.10.14.13 (PMC8684309; doi:10.1167/tvst.10.14.13)
Supplement: Supplement 2 [file tvst-10-14-13_s002.zip › sampleCode.r]

# this script was developed using visualFields 1.0 (2021-08-16) and
# R version 4.0.5 (2021-03-31) -- "Shake and Throw"
# To install visualFields, run install.packages(visualFields)

# load the visualFields
library(visualFields)
# make sure that answers.r, answersetup.rda, and vfseries.csv are in the working directory
setwd("/Users/ivanmarin-franch/06.optocom/01.projects/04.Racette/05.PoPLR_vs_ANSWERS/02.manuscript/example/")
source("answers.r")
load("answersetup.rda")

# get p-values for a progressing eye after 6 visits
vf <- vfselect(vffilter(vfpwgSunyiu24d2, eye == "OS"), n = 7)
poplr_pval   <- poplr(vf, type = "s")$cslp    # PoPLR
answer_pval  <- answers(vf, se = FALSE)$Ipval # ANSWER without spatial enhancement
answers_pval <- answers(vf)$Ipval             # ANSWERS with spatial enhancement
print("p-values from PoPLR, ANSWER, and ANSWERS after 7 visits")
print(round(c(poplr_pval, answer_pval, answers_pval), 4))

# get p-values for a progressing eye after 10 visits
vf <- vfselect(vffilter(vfpwgSunyiu24d2, eye == "OS"), n = 10)
poplr_pval   <- poplr(vf, type = "s")$cslp    # PoPLR
answer_pval  <- answers(vf, se = FALSE)$Ipval # ANSWER without spatial enhancement
answers_pval <- answers(vf)$Ipval             # ANSWERS with spatial enhancement
print("p-values from PoPLR, ANSWER, and ANSWERS after 10 visits")
print(round(c(poplr_pval, answer_pval, answers_pval), 4))

# get p-values for a progressing eye after 15 visits
vf <- vfselect(vffilter(vfpwgSunyiu24d2, eye == "OS"), n = 15)
poplr_pval   <- poplr(vf, type = "s")$cslp    # PoPLR
answer_pval  <- answers(vf, se = FALSE)$Ipval # ANSWER without spatial enhancement
answers_pval <- answers(vf)$Ipval             # ANSWERS with spatial enhancement
print("p-values from PoPLR, ANSWER, and ANSWERS after 15 visits")
print(round(c(poplr_pval, answer_pval, answers_pval), 4))
